# Supplementary material for: Preparation of Network-Structured Carbon Nanofiber Mats Based on PAN Blends Using Electrospinning and Hot-Pressing Methods for Supercapacitor Applications
Source: Nanomaterials (Basel). 2021 Sep 20;11(9):2447. doi: 10.3390/nano11092447 (PMC8467548; doi:10.3390/nano11092447)
Supplement: Supplementary file 1 [file nanomaterials-11-02447-s001.zip]

Archive with 1 entries (1 files):
- nanomaterials-1386031-supplementary.pdf
